# Supplementary material for: Corrosion Inhibition of Mild Steel and 304 Stainless Steel in 1 M Hydrochloric Acid Solution by Tea Tree Extract and Its Main Constituents
Source: Materials (Basel). 2021 Sep 2;14(17):5016. doi: 10.3390/ma14175016 (PMC8433979; doi:10.3390/ma14175016)
Supplement: Supplementary file 1 [file materials-14-05016-s001.zip]

Archive with 1 entries (1 files):
- materials-1334500-SI.pdf
